# Supplementary material for: Genome-Wide Association Analysis Identifies Candidate Genes Regulating Seed Number per Silique in Arabidopsis thaliana
Source: Plants (Basel). 2020 May 2;9(5):585. doi: 10.3390/plants9050585 (PMC7284809; doi:10.3390/plants9050585)
Supplement: Supplementary file 1 [file plants-09-00585-s001.zip]

Archive with 5 entries (4 files):
- Supplementary files/
- Supplementary files/Supplementary Figure S1.pdf
- Supplementary files/Supplementary Table S1.xlsx
- Supplementary files/Supplementary Table S2.xlsx
- Supplementary files/Supplementary Table S3.xlsx
