# Supplementary material for: Genome-Wide Association Analysis Identifies Candidate Genes Regulating Seed Number per Silique in Arabidopsis thaliana
Source: Plants (Basel). 2020 May 2;9(5):585. doi: 10.3390/plants9050585 (PMC7284809; doi:10.3390/plants9050585)
Supplement: Supplementary file 1 [file plants-09-00585-s001.zip › Supplementary files/Supplementary Table S1.xlsx]

## Sheet: list of Arabidopsis accessions
Table S1. List of Arabidopsis accessions used in the study and their seed number data.
Accession Code	Accession Name	Average	R-1	R-2	R-3	Latitude	Longitude	Country	Class
7064	Cnt-1	15.3333	17	13	16	51.3	1.1	UK	G1
2274	SLSP-30	32.3	40.6	24	32.3	43.665	-86.496	USA	G2
7525	Rmx-A180	33.19	44.4	47	47.8	42.036	-86.511	USA	G2
7000	Aa-0	33.2667	33.2	35.6	31	50.9167	9.57073	GER	G2
6996	An-2	35.8	48.4	25.2	33.8	51.2167	4.4	BEL	G2
6039	HovDala-2	36.0667	32.4	39.8	36	56.1	13.74	SWE	G2
8325	Lip-0	37	40.2	41	29.8	50	19.3	POL	G2
94	LAC-3	37.8	37.6	39	36.8	47.7	6.81667	FRA	G2
6992	Ang-0	37.8	34.8	33	45.6	50.3	5.3	BEL	G2
8304	Hi-0	39.4	41.4	39.8	37	52	5	NED	G2
8314	Ka-0	39.5333	39.4	37.6	41.6	47	14	AUT	G2
7110	EDe-1	39.9667	39.8	42.3	37.8	52.0333	5.66667	NED	G3
96	LAC-5	40	39.2	40.6	40.2	47.7	6.81667	FRA	G3
6962	shahDara	40.32	37.2	35.6	39.2	38.35	68.48	TJK	G3
366	TOu-E-11	40.46	36.6	40	35.8	46.6667	4.11667	FRA	G3
6928	Kno-18	40.4667	43.8	38.2	39.4	41.2816	-86.621	USA	G3
6951	Pu2-23	40.61	40.2	36.6	36	49.42	16.36	CZE	G3
8424	Kas-2	40.6667	41.2	42	38.8	35	77	IND	G3
6961	Se-0	41.04	37.2	39.6	37.2	38.3333	-3.53333	ESP	G3
6958	Ra-0	41.33	44	40	30.8	46	3.3	FRA	G3
6926	Kin-0	41.4667	45	39.2	40.2	44.46	-85.37	USA	G3
8214	Gy-0	41.8	40	46.8	38.6	49	2	FRA	G3
173	MIB-22	42.2	41.6	42.2	42.8	47.3833	5.31667	FRA	G3
178	MIB-28	43.0667	46.8	40.8	41.6	47.3833	5.31667	FRA	G3
8215	Fei-0	43.1333	44.2	47.8	37.4	40.5	-8.32	POR	G3
7105	Dra-2	43.3333	42.2	43.4	44.4	49.4167	16.2667	CZE	G3
6967	Sq-8	43.56	41.8	39	40.2	51.4083	-0.6383	UK	G3
8374	Rsch-4	43.63	40	40.6	40.6	56.3	34	RUS	G3
6924	HR-5	43.8	40.4	45.2	45.8	51.4083	-0.6383	UK	G3
6959	Ren-1	43.99	37.6	38.6	46	48.5	-1.41	FRA	G3
641	LI-0F-095	44.2	41.6	47.6	43.4	40.7777	-72.9069	USA	G3
8389	Ta-0	44.21	39.2	39.8	43.8	49.5	14.5	CZE	G3
282	TOU-A1-116	44.71	39	45	40.2	46.6667	4.11667	FRA	G3
7521	Lp2-6	44.9333	41.6	46.8	46.4	49.38	16.81	CZE	G3
8239	KoIn	45	47.6	47.4	40	51	7	GER	G3
321	Tou_A1-43	45.72	43	40.8	43.2	46.6667	4.11667	FRA	G3
7296	Petergof	45.94	48.8	37.4	41.4	59	29	RUS	G3
5887	DraiV1-5	46.1333	42.6	49	46.8	49.4112	16.2815	CZE	G3
126	LDV-34	46.4667	42.8	51.8	44.8	48.5167	-4.06667	FRA	G3
116	LDV-25	46.5333	46	49	44.6	48.5167	-4.06667	FRA	G3
223	MIB-84	46.7333	43	54.4	42.8	47.3833	5.31667	FRA	G3
5896	Draiv1-14	47.1333	42.4	50	49	49.4112	16.2815	CZE	G3
357	TOU-A1-96	47.74	41.8	46.6	44.2	46.6667	4.11667	FRA	G3
8420	Kelsterbach-4	47.9333	48.8	48.2	46.8	50.0667	8.5333	GER	G3
8236	HSM	48.1333	48.6	45.2	50.6	49.33	15.76	CZE	G3
6005	DralV6-35	48.8	47.2	51	48.2	49.4112	16.2815	CZE	G3
259	PAR-4	48.82	44.8	45.4	45.4	46.65	-0.25	FRA	G3
5987	DralV6-16	49.0667	50.8	47.2	49.2	49.4112	16.2815	CZE	G3
6919	Ga-0	49.1333	49.2	47.8	50.4	50.3	8	GER	G3
6188	TDr-1	49.18	44.8	43.4	48.4	55.7683	14.1386	SWE	G3
8300	Gr-1	49.4667	49	45.8	53.6	47	15.5	AUT	G3
7151	Go-0	49.7333	53.2	47.8	48.2	51.5338	9.9355	GER	G3
6042	Lom1-1	49.9333	49.4	50.4	50	56.09	13.9	SWE	G3
328	TOU-A1-62	50.33	44.8	44.8	50.2	46.6667	4.11667	FRA	G4
2290	Ste-3	50.4	46.4	46.4	47.2	42.03	-86.514	USA	G4
7150	Gu-1	50.7333	57.6	53.8	40.8	50.3	8	GER	G4
8296	GD-1	50.8	54.4	50	48	53.5	10.5	GER	G4
166	MIB-15	51.1333	51.2	53	49.2	47.3833	5.31667	FRA	G4
6936	Lz-0	51.2	54.4	51.4	47.8	46	3.3	FRA	G4
8387	St-0	51.26	49.2	43	50.2	59	18	SWE	G4
378	TOU-I-17	51.26	48.8	47.6	46	46.6667	4.11667	FRA	G4
6910	Ct-1	51.6	54	47.4	53.4	37.3	15	ITA	G4
8323	LC-0	51.7333	51.6	49.8	53.8	57	-4	UK	G4
104	LDV-14	51.8	53.6	52.8	49	48.5167	-4.06667	FRA	G4
8241	Liarum	52.1333	52.6	51.8	52	55.9473	13.821	SWE	G4
7163	Ha-0	52.2667	41.4	57.4	58	52.3721	9.73569	GER	G4
7244	Mnz-0	52.5333	55	50.6	52	50.001	8.26664	GER	G4
7141	Ga-2	52.5333	39.8	62.6	55.2	50.3	8	GER	G4
8365	Rak-2	52.56	48.6	50.8	46.6	49	16	CZE	G4
6190	TDr-3	52.63	48.8	48.2	49.2	55.7686	14.1381	SWE	G4
8326	Lis-1	53.2	53.8	50.4	55.4	56.0328	14.775	SWE	G4
2057	Map-42	53.5333	52.4	49.2	59	42.166	-86.412	USA	G4
8354	Per-1	53.64	43.4	55.6	50	58	56.3167	RUS	G4
7166	Hey-1	53.9333	53.2	60	48.6	51.25	5.9	NED	G4
374	TOU-H-13	54.22	47.4	47.4	55.8	46.6667	4.11667	FRA	G4
7147	Gie-0	54.3333	41.8	54.4	66.8	50.584	8.67825	GER	G4
8329	Lm-2	54.4667	51.8	56.6	55	48	0.5	FRA	G4
6243	Tottarp-2	54.5	53.2	46.4	51.8	55.95	13.85	SWE	G4
7145	Ge-1	54.6667	58.2	51	54.8	46.5	6.08	SUI	G4
7135	Fr-4	54.8	52.2	56.8	55.4	50.1102	8.6822	GER	G4
7098	Di-1	55	64.6	52.8	47.6	47	5	FRA	G4
7094	Da-0	55.1333	64.8	55.6	45	49.8724	8.65081	GER	G4
7205	Krot-2	55.2	60.2	52.2	53.2	49.631	11.5722	GER	G4
6008	Duk	55.4667	60	50.6	55.8	49.1	16.2	CZE	G4
7092	Com-1	56.0667	63.2	51.8	53.2	49.416	2.823	FRA	G4
7424	JI-3	56.4	65.8	54.2	49.2	49.2	16.6166	CZE	G4
7158	Gr-5	56.9333	56.8	61	53	47	15.5	AUT	G4
7255	Mh-0	57.2667	60.2	58.4	53.2	50.95	7.5	POL	G4
7128	ESt-0	57.4667	56	60.8	55.6	58.3	25.3	RUS	G4
258	PAR-3	57.53	42.4	46.4	42.6	46.65	-0.25	FRA	G4
7460	Da(1)-12	57.5333	56	60.8	55.8	0	0	CZE	G4
7078	Co-2	57.8	62.4	50.8	60.2	40.12	-8.25	POR	G4
7449	N7	58	59.2	59.2	55.6	61.36	34.15	RUS	G4
6989	Alst-1	58.3333	60.2	55.8	59	54.8	-2.4333	UK	G4
8378	Sap-0	58.54	54.8	45.8	62	49.49	14.24	CZE	G4
7206	Kro-0	58.9333	63.6	58	55.2	50.0742	8.96617	GER	G4
7520	Lp2-2	59.2667	56	62.8	59	49.38	16.81	CZE	G4
7123	Ep-0	60.3333	63.8	57	60.2	50.1721	8.38912	GER	G5
7231	Li-7	61.2667	61.6	63.4	58.8	50.3833	8.0666	GER	G5
7139	Fi-1	61.4	61.2	71.6	51.4	50.5	8.0167	GER	G5
7199	Kl_5	61.8667	62.4	63.6	59.6	50.95	6.9666	GER	G5
7188	Kelsterbach-2	62.6	57	64.8	66	50.0667	8.5333	GER	G5
7143	Gel-1	63.6	63	62.8	65	51.0167	5.86667	NED	G5
6932	Ler-1	65.6	65.6	65	66.2	47.984	10.8719	GER	G5
149	LDV-58	66.6	68.6	63.8	67.4	48.5167	-4.06667	FRA	G5
7186	Kn-0	68.3333	69	62	74	54.8969	23.8924	LTU	G5
7100	Db-0	68.8667	67.6	70.4	68.6	50.3055	8.324	GER	G5
