# Supplementary material for: Genome-Wide Association Analysis Identifies Candidate Genes Regulating Seed Number per Silique in Arabidopsis thaliana
Source: Plants (Basel). 2020 May 2;9(5):585. doi: 10.3390/plants9050585 (PMC7284809; doi:10.3390/plants9050585)
Supplement: Supplementary file 1 [file plants-09-00585-s001.zip › Supplementary files/Supplementary Table S2.xlsx]

## Sheet: sheet1
Table S2: Details of potential candidate gene functions harboring SNPs affecting seed number per silique in Arabidopsis.
SNP	Chromosome	Position	Pvalue	Allele	Annotation in Arabidopsis
Chr2_8254926	2	8254926	1.49538e-08	A/G	AT2G19050	GDSL-like Lipase/Acylhydrolase superfamily protein
Chr5_4577281	5	4577281	3.37016e-08	A/T	AT5G14200	isopropylmalate dehydrogenase 1
Chr1_27115584	1	27115584	1.79783e-07	A/G	AT1G72050	transcription factor IIIA
Chr5_8306314	5	8306314	2.0653e-07	T/C	AT5G24350	neuroblastoma-amplified sequence protein
Chr1_26745404	1	26745404	2.57792e-07	A/C	AT1G70940	Auxin efflux carrier family protein
Chr1_27117150	1	27117150	3.72745e-07	A/G	AT1G72050	transcription factor IIIA
Chr4_7280585	4	7280585	5.77321e-07	A/G	AT4G12200	transposable_element_gene
Chr2_8271515	2	8271515	6.56938e-07	T/C	AT2G19100	transposable_element_gene
Chr2_10047654	2	10047654	6.69881e-07	G/A	AT2G23620	methyl esterase 1
Chr2_10666128	2	10666128	6.69881e-07	G/A	AT2G25070	Protein phosphatase 2C family protein
Chr2_10702862	2	10702862	6.69881e-07	G/A	AT2G25150	HXXXD-type acyl-transferase family protein
Chr3_3921691	3	3921691	6.69881e-07	G/A	AT3G12203	serine carboxypeptidase-like 17
Chr3_5645861	3	5645861	6.69881e-07	C/A	AT3G16570	rapid alkalinization factor 23
Chr4_9936149	4	9936149	6.69881e-07	C/T	AT4G17880	Basic helix-loop-helix (bHLH) DNA-binding family protein
Chr4_10810888	4	10810888	6.69881e-07	T/C	AT4G19950	polyadenylate-binding protein 1-B-binding protein
Chr5_1768913	5	1768913	6.69881e-07	A/G	AT5G05870	UDP-glucosyl transferase 76C1
Chr5_2929231	5	2929231	6.69881e-07	T/C	AT5G09420	translocon at the outer membrane of chloroplasts 64-V
Chr5_2931742	5	2931742	6.69881e-07	T/C	AT5G09420	translocon at the outer membrane of chloroplasts 64-V
Chr5_2932518	5	2932518	6.69881e-07	A/G	AT5G09430	alpha/beta-Hydrolases superfamily protein
Chr5_2999407	5	2999407	6.69881e-07	G/A	AT5G09680	reduced lateral root formation
Chr5_3076206	5	3076206	6.69881e-07	G/C	AT5G09870	cellulose synthase 5
Chr5_6527065	5	6527065	6.69881e-07	C/T	AT5G19380	CRT (chloroquine-resistance transporter)-like transporter 1
Chr5_6534731	5	6534731	6.69881e-07	G/T	AT5G19390	Rho GTPase activation protein (RhoGAP) with PH domain-containing protein
Chr5_6728116	5	6728116	6.69881e-07	A/G	AT5G19900	PRLI-interacting factor
Chr5_6733294	5	6733294	6.69881e-07	C/T	AT5G19920	Transducin/WD40 repeat-like superfamily protein
Chr5_6733984	5	6733984	6.69881e-07	A/G	AT5G19920	Transducin/WD40 repeat-like superfamily protein
Chr5_6735754	5	6735754	6.69881e-07	G/A	AT5G19920	Transducin/WD40 repeat-like superfamily protein
Chr5_6738543	5	6738543	6.69881e-07	T/C	AT5G19930	integral membrane protein (Protein of unknown function DUF92, transmembrane)
Chr5_10220021	5	10220021	6.69881e-07	T/C	AT5G28250	transposable_element_gene
Chr1_26784845	1	26784845	1.38407e-06	A/G	AT1G71010	FORMS APLOID AND BINUCLEATE CELLS 1C
Chr5_6509479	5	6509479	2.36819e-06	G/A	AT5G19330	ARM repeat protein interacting with ABF2
Chr4_8238492	4	8238492	2.64359e-06	C/T	AT4G14310	Transducin/WD40 repeat-like superfamily protein
Chr4_2683334	4	2683334	2.75034e-06	T/A	AT4G05210	Trimeric LpxA-like enzymes superfamily protein
Chr2_10142221	2	10142221	2.99014e-06	C/A	AT2G23820	Metal-dependent phosphohydrolase
Chr5_3830281	5	3830281	3.09794e-06	T/C	AT5G11880	Pyridoxal-dependent decarboxylase family protein
Chr5_24880522	5	24880522	3.33258e-06	T/C	AT5G61960	MEI2-like protein 1
Chr2_8611237	2	8611237	3.40438e-06	T/C	AT2G19930	RNA-dependent RNA polymerase family protein
Chr1_8495856	1	8495856	4.17808e-06	A/C	AT1G24000	Polyketide cyclase/dehydrase and lipid transport superfamily protein
