# Supplementary material for: Genome-Wide Association Analysis Identifies Candidate Genes Regulating Seed Number per Silique in Arabidopsis thaliana
Source: Plants (Basel). 2020 May 2;9(5):585. doi: 10.3390/plants9050585 (PMC7284809; doi:10.3390/plants9050585)
Supplement: Supplementary file 1 [file plants-09-00585-s001.zip › Supplementary files/Supplementary Table S3.xlsx]

## Sheet: Sheet1
Table S3: Primer sequences used in this paper.
Ptimer sequences for construct pSTK :: PIN3-GUS(pBI101.3)、pPIN3 :: PIN3-GFP(pHB)
Name	sequence 5'-3'
STK-XBal-F'	GCAGGTCGACTCTAGAGCTCTGCAATTTCACCTTTC
STK-XBal-R'	CCGGGGATCCTCTAGACCTTCATTTTAAACATCAAAC
PIN3-F'	GTCTAGAGGATCCCCGGGATGATCTCATGGCACGACC
PIN3-R'	GGACTGACCGTACCCGGGTAACCCGAGTAGAATGTAGTAAACC
PIN3C-F'	ACATGATTACGAATTCGCCATAAACATTTTGAGTCACT
PIN3C-R'	TACTAGTTCTGGATCCTAACCCGAGTAGAATGTAGTAAACC
Ptimer sequences for identification mutant,overexpression and complementary lines
Name	sequence 5'-3'
LBb1	ATTTTGCCGATTTCGGAAC
pin3-1-LP	ATCTCACCGGAGCTGAGATTT
pin3-1-R	TCCACTTGCTGGATGAGCTAC
pin3-2-LP	TGCGAAGGAGTACAATGTTCAT
pin3-2-R	CAAAACCACACTTTTCTTCGC
GUS-R	GTTCGTTGTTCACACAAACG
PIN3-OX-F	CTCCATTCTATCTGATGCTGGT
GFP-R	AGCTTGCCGTAGGTGGCA
Ptimer sequences for qRT-PCR assay
Name	sequence 5'-3'
QRT-PIN3-F	CTCCATTCTATCTGATGCTGG
QRT-PIN3-R	CGTAATCCGATGGCTATAGC
